# Supplementary material for: Carbon–TiO2 Hybrid Quantum Dots for Photocatalytic Inactivation of Gram-Positive and Gram-Negative Bacteria
Source: Int J Mol Sci. 2024 Feb 12;25(4):2196. doi: 10.3390/ijms25042196 (PMC10889188; doi:10.3390/ijms25042196)
Supplement: Supplementary file 1 [file ijms-25-02196-s001.zip]

Archive with 1 entries (1 files):
- ijms-2812168-supplementary.pdf
